# Supplementary material for: Kin selection and polygyny: can relatedness lower the polygyny threshold?
Source: R Soc Open Sci. 2015 Jun 9;2(6):140409. doi: 10.1098/rsos.140409 (PMC4632532; doi:10.1098/rsos.140409)
Supplement: Supplementary data for Kin selection and polygyny: can relatedness lower the polygyny threshold? [file rsos140409supp1.xlsx]

## Sheet: Sheet1
ID of sample pairs	Cobreeders or random pairs	d-values	Distance between nests for random pairs (m)
1	Cobreeders	0.117647
2	Cobreeders	0.0645161
3	Cobreeders	0.08
4	Cobreeders	0
5	Cobreeders	0.193548
6	Cobreeders	0
7	Cobreeders	0.0625
8	Cobreeders	0.121212
9	Cobreeders	0.0714286
10	Cobreeders	0.0869565
11	Cobreeders	0
12	Cobreeders	0
13	Cobreeders	0.0689655
14	Cobreeders	0.05
15	Cobreeders	0.171429
16	Cobreeders	0.0606061
17	Cobreeders	0.0571429
18	Cobreeders	0
19	Cobreeders	0
20	Cobreeders	0
21	Cobreeders	0.114286
22	Cobreeders	0.0333333
23	Cobreeders	0
24	Cobreeders	0.142857
25	Cobreeders	0.148148
26	Cobreeders	0.0625
27	Cobreeders	0
28	Cobreeders	0.166667
29	Cobreeders	0.148148
30	Cobreeders	0.0833333
31	Cobreeders	0.0689655
32	Cobreeders	0.148148
33	Random	0.0555556	6757.74
34	Random	0	1473.26
35	Random	0	772.528
36	Random	0	7932.47
37	Random	0.0606061	7263.81
38	Random	0.0833333	9832.31
39	Random	0	7208.52
40	Random	0	10113.6
41	Random	0.166667	5548.3
42	Random	0.0645161	206.603
43	Random	0	1053
44	Random	0.0740741	9515.68
45	Random	0.0625	5505.43
46	Random	0	237.539
47	Random	0	597.85
48	Random	0.153846	10120.9
49	Random	0.0555556	610.628
50	Random	0.0571429	4528.32
51	Random	0	6858.14
52	Random	0	7441.59
53	Random	0.0714286	9697.66
54	Random	0	227.423
55	Random	0.117647	691.567
56	Random	0	303.223
57	Random	0	13366.8
58	Random	0	14691.5
59	Random	0	7713.16
60	Random	0	498.407
